# Supplementary material for: Performance of DeepSeek-R1, ChatGPT (GPT-o3-mini), and Gemini 2.0 Flash on German Medical Multiple-Choice Questions: Comparative Evaluation
Source: JMIR Form Res. 2025 Dec 18;9:e77357. doi: 10.2196/77357 (PMC12757712; doi:10.2196/77357)
Supplement: Multimedia Appendix 1 [file formative_v9i1e77357_app1.xlsx]

## Sheet: Sheet1
Speciality	Phase	Correct	Answer_DeepSeek	Answer_Gemini	Answer_ChatGPT	DeepSeek	Gemini	ChatGPT	Wordcount
Pharmacology	Clinical	c	c	c	c	TRUE	TRUE	TRUE	16
Biology & Histology	Preclinical	a	a	a	a	TRUE	TRUE	TRUE	17
Microbiology	Clinical	c	c	c	c	TRUE	TRUE	TRUE	17
Pathology	Clinical	c	c	c	c	TRUE	TRUE	TRUE	19
Pharmacology	Clinical	a	a	a	a	TRUE	TRUE	TRUE	20
Pathology	Clinical	a	a	a	a	TRUE	TRUE	TRUE	20
Internal Medicine	Clinical	b	b	b	b	TRUE	TRUE	TRUE	20
Pathology	Clinical	d	d	d	d	TRUE	TRUE	TRUE	20
Physiology	Preclinical	e	e	e	e	TRUE	TRUE	TRUE	20
Neurology	Clinical	e	e	e	e	TRUE	TRUE	TRUE	20
Internal Medicine	Clinical	a	a	a	a	TRUE	TRUE	TRUE	22
Pharmacology	Clinical	d	d	d	d	TRUE	TRUE	TRUE	22
Dermatology	Clinical	b	b	b	b	TRUE	TRUE	TRUE	23
Biology & Histology	Preclinical	b	b	b	b	TRUE	TRUE	TRUE	24
Biology & Histology	Preclinical	c	c	c	c	TRUE	TRUE	TRUE	24
Pediatrics	Clinical	d	d	d	d	TRUE	TRUE	TRUE	24
Radiology	Clinical	a	a	a	a	TRUE	TRUE	TRUE	25
Pharmacology	Clinical	a	a	a	a	TRUE	TRUE	TRUE	25
Internal Medicine	Clinical	a	a	a	a	TRUE	TRUE	TRUE	26
Surgery	Clinical	a	a	a	a	TRUE	TRUE	TRUE	26
Psychology & Sociology	Preclinical	c	c	c	c	TRUE	TRUE	TRUE	26
Public Health	Clinical	a	a	a	a	TRUE	TRUE	TRUE	28
Orthopedics	Clinical	a	a	a	a	TRUE	TRUE	TRUE	28
Physiology	Preclinical	b	b	b	b	TRUE	TRUE	TRUE	28
Psychiatry	Clinical	b	b	b	b	TRUE	TRUE	TRUE	29
Neurology	Clinical	c	c	c	c	TRUE	TRUE	TRUE	30
Orthopedics	Clinical	b	b	b	b	TRUE	TRUE	TRUE	31
Genetics	Clinical	c	c	c	c	TRUE	TRUE	TRUE	31
Internal Medicine	Clinical	b	b	b	b	TRUE	TRUE	TRUE	32
Internal Medicine	Clinical	c	c	c	c	TRUE	TRUE	TRUE	32
Otorhinolaryngology	Clinical	c	c	c	c	TRUE	TRUE	TRUE	32
Pediatrics	Clinical	e	e	e	e	TRUE	TRUE	TRUE	32
Otorhinolaryngology	Clinical	c	c	c	c	TRUE	TRUE	TRUE	33
Pathology	Clinical	d	d	d	d	TRUE	TRUE	TRUE	33
Surgery	Clinical	d	d	d	d	TRUE	TRUE	TRUE	34
Gynecology & Obstretics	Clinical	a	a	a	a	TRUE	TRUE	TRUE	35
Internal Medicine	Clinical	a	a	a	a	TRUE	TRUE	TRUE	35
Internal Medicine	Clinical	b	b	b	b	TRUE	TRUE	TRUE	35
Gynecology & Obstretics	Clinical	d	d	d	d	TRUE	TRUE	TRUE	35
Neurology	Clinical	a	a	a	a	TRUE	TRUE	TRUE	36
Neurology	Clinical	b	b	b	b	TRUE	TRUE	TRUE	37
Internal Medicine	Clinical	b	b	b	b	TRUE	TRUE	TRUE	37
Internal Medicine	Clinical	d	d	d	d	TRUE	TRUE	TRUE	37
Dermatology	Clinical	a	a	a	a	TRUE	TRUE	TRUE	38
Surgery	Clinical	b	b	b	b	TRUE	TRUE	TRUE	38
Internal Medicine	Clinical	c	c	c	c	TRUE	TRUE	TRUE	38
Pediatrics	Clinical	a	a	a	a	TRUE	TRUE	TRUE	39
Neurology	Clinical	d	d	d	d	TRUE	TRUE	TRUE	39
Pathology	Clinical	d	d	d	d	TRUE	TRUE	TRUE	39
Dermatology	Clinical	a	a	a	a	TRUE	TRUE	TRUE	40
Internal Medicine	Clinical	a	a	a	a	TRUE	TRUE	TRUE	40
Physiology	Preclinical	b	b	b	b	TRUE	TRUE	TRUE	40
Pathology	Clinical	a	a	a	a	TRUE	TRUE	TRUE	41
Anesthesiology	Clinical	b	b	d	d	TRUE	FALSE	FALSE	41
Internal Medicine	Clinical	d	d	d	d	TRUE	TRUE	TRUE	41
Surgery	Clinical	b	b	b	b	TRUE	TRUE	TRUE	43
Urology	Clinical	b	b	b	b	TRUE	TRUE	TRUE	43
Internal Medicine	Clinical	c	c	c	c	TRUE	TRUE	TRUE	43
Surgery	Clinical	d	d	d	d	TRUE	TRUE	TRUE	43
Anatomy	Preclinical	e	e	e	e	TRUE	TRUE	TRUE	43
Anesthesiology	Clinical	a	a	a	a	TRUE	TRUE	TRUE	44
Orthopedics	Clinical	b	b	b	b	TRUE	TRUE	TRUE	44
Neurology	Clinical	d	d	d	d	TRUE	TRUE	TRUE	44
Internal Medicine	Clinical	a	a	a	a	TRUE	TRUE	TRUE	45
Internal Medicine	Clinical	c	c	c	c	TRUE	TRUE	TRUE	45
Legal Medicine	Clinical	d	d	d	a	TRUE	TRUE	FALSE	45
Otorhinolaryngology	Clinical	d	d	d	d	TRUE	TRUE	TRUE	45
Pharmacology	Clinical	b	b	b	b	TRUE	TRUE	TRUE	46
Internal Medicine	Clinical	b	b	b	b	TRUE	TRUE	TRUE	46
Pediatrics	Clinical	e	e	e	e	TRUE	TRUE	TRUE	46
Pathology	Clinical	e	e	e	e	TRUE	TRUE	TRUE	46
Genetics	Clinical	a	a	c	a	TRUE	FALSE	TRUE	47
Surgery	Clinical	a	a	a	a	TRUE	TRUE	TRUE	47
Internal Medicine	Clinical	b	b	b	b	TRUE	TRUE	TRUE	47
Ophthalmology	Clinical	b	b	b	b	TRUE	TRUE	TRUE	47
Anatomy	Preclinical	c	c	c	c	TRUE	TRUE	TRUE	47
Otorhinolaryngology	Clinical	b	b	b	b	TRUE	TRUE	TRUE	48
Surgery	Clinical	d	d	d	d	TRUE	TRUE	TRUE	48
Internal Medicine	Clinical	e	e	e	e	TRUE	TRUE	TRUE	48
Gynecology & Obstretics	Clinical	a	a	a	a	TRUE	TRUE	TRUE	49
Genetics	Clinical	b	b	b	b	TRUE	TRUE	TRUE	49
Pharmacology	Clinical	e	e	e	e	TRUE	TRUE	TRUE	49
Urology	Clinical	e	e	e	e	TRUE	TRUE	TRUE	49
Pediatrics	Clinical	c	c	c	c	TRUE	TRUE	TRUE	50
Physiology	Clinical	d	d	d	d	TRUE	TRUE	TRUE	50
Physiology	Preclinical	e	e	e	e	TRUE	TRUE	TRUE	50
Neurology	Clinical	a	a	a	a	TRUE	TRUE	TRUE	51
Psychology & Sociology	Preclinical	b	b	b	b	TRUE	TRUE	TRUE	51
Pediatrics	Clinical	b	b	b	b	TRUE	TRUE	TRUE	51
Internal Medicine	Clinical	a	a	a	a	TRUE	TRUE	TRUE	52
Gynecology & Obstretics	Clinical	a	a	a	a	TRUE	TRUE	TRUE	52
Internal Medicine	Clinical	c	c	c	c	TRUE	TRUE	TRUE	52
Neurology	Clinical	d	d	d	d	TRUE	TRUE	TRUE	52
Internal Medicine	Clinical	a	a	a	a	TRUE	TRUE	TRUE	53
Otorhinolaryngology	Clinical	a	a	a	a	TRUE	TRUE	TRUE	53
Radiology	Clinical	b	b	b	b	TRUE	TRUE	TRUE	53
Urology	Clinical	c	c	c	c	TRUE	TRUE	TRUE	54
Internal Medicine	Clinical	a	c	c	c	FALSE	FALSE	FALSE	55
Genetics	Clinical	b	b	b	b	TRUE	TRUE	TRUE	55
Surgery	Clinical	c	c	c	b	TRUE	TRUE	FALSE	55
Psychiatry	Clinical	c	c	c	c	TRUE	TRUE	TRUE	55
Surgery	Clinical	b	b	b	b	TRUE	TRUE	TRUE	56
Surgery	Clinical	b	b	b	b	TRUE	TRUE	TRUE	56
Surgery	Clinical	d	d	d	c	TRUE	TRUE	FALSE	56
Pediatrics	Clinical	d	a	a	a	FALSE	FALSE	FALSE	57
Internal Medicine	Clinical	a	a	a	a	TRUE	TRUE	TRUE	58
Internal Medicine	Clinical	a	a	a	a	TRUE	TRUE	TRUE	59
Surgery	Clinical	b	b	b	b	TRUE	TRUE	TRUE	59
Surgery	Clinical	c	c	c	c	TRUE	TRUE	TRUE	59
Internal Medicine	Clinical	a	a	a	a	TRUE	TRUE	TRUE	60
Internal Medicine	Clinical	a	a	a	a	TRUE	TRUE	TRUE	60
Internal Medicine	Clinical	c	c	c	c	TRUE	TRUE	TRUE	60
Microbiology	Clinical	d	d	d	d	TRUE	TRUE	TRUE	60
Otorhinolaryngology	Clinical	e	e	e	e	TRUE	TRUE	TRUE	60
Neurology	Clinical	b	b	b	b	TRUE	TRUE	TRUE	61
Psychology & Sociology	Preclinical	d	d	d	d	TRUE	TRUE	TRUE	61
Internal Medicine	Clinical	a	a	a	a	TRUE	TRUE	TRUE	62
Pediatrics	Clinical	c	c	c	c	TRUE	TRUE	TRUE	62
Surgery	Clinical	c	b	b	b	FALSE	FALSE	FALSE	62
Orthopedics	Clinical	d	d	d	d	TRUE	TRUE	TRUE	62
Internal Medicine	Clinical	b	b	b	b	TRUE	TRUE	TRUE	63
Psychology & Sociology	Preclinical	b	b	b	b	TRUE	TRUE	TRUE	63
Gynecology & Obstretics	Clinical	a	a	d	c	TRUE	FALSE	FALSE	64
Surgery	Clinical	a	a	a	a	TRUE	TRUE	TRUE	64
Microbiology	Clinical	a	a	a	a	TRUE	TRUE	TRUE	64
Orthopedics	Clinical	a	a	a	a	TRUE	TRUE	TRUE	64
Dermatology	Clinical	c	c	c	c	TRUE	TRUE	TRUE	64
Anatomy	Preclinical	a	a	a	a	TRUE	TRUE	TRUE	65
Otorhinolaryngology	Clinical	a	b	b	a	FALSE	FALSE	TRUE	65
Surgery	Clinical	b	b	b	b	TRUE	TRUE	TRUE	65
Psychiatry	Clinical	c	c	c	c	TRUE	TRUE	TRUE	65
Orthopedics	Clinical	d	d	d	d	TRUE	TRUE	TRUE	65
Radiology	Clinical	e	e	e	e	TRUE	TRUE	TRUE	65
Orthopedics	Clinical	a	a	a	a	TRUE	TRUE	TRUE	67
Internal Medicine	Clinical	c	c	c	c	TRUE	TRUE	TRUE	67
Neurology	Clinical	a	a	a	a	TRUE	TRUE	TRUE	68
Physiology	Preclinical	b	b	c	b	TRUE	FALSE	TRUE	68
Surgery	Clinical	a	a	a	d	TRUE	TRUE	FALSE	69
Surgery	Clinical	b	b	b	b	TRUE	TRUE	TRUE	69
Pharmacology	Clinical	b	b	b	a	TRUE	TRUE	FALSE	69
Physiology	Preclinical	d	d	c	d	TRUE	FALSE	TRUE	69
Internal Medicine	Clinical	c	c	c	c	TRUE	TRUE	TRUE	70
Internal Medicine	Clinical	c	c	c	c	TRUE	TRUE	TRUE	70
Internal Medicine	Clinical	c	c	c	c	TRUE	TRUE	TRUE	70
Pediatrics	Clinical	c	c	c	c	TRUE	TRUE	TRUE	71
Internal Medicine	Clinical	c	c	c	c	TRUE	TRUE	TRUE	72
Psychology & Sociology	Preclinical	c	c	c	c	TRUE	TRUE	TRUE	72
Gynecology & Obstretics	Clinical	a	a	a	a	TRUE	TRUE	TRUE	73
Anatomy	Preclinical	b	b	b	b	TRUE	TRUE	TRUE	73
Internal Medicine	Clinical	e	e	e	e	TRUE	TRUE	TRUE	73
Surgery	Clinical	a	a	a	a	TRUE	TRUE	TRUE	74
Internal Medicine	Clinical	b	a	b	a	FALSE	TRUE	FALSE	74
Psychiatry	Clinical	d	d	d	d	TRUE	TRUE	TRUE	74
Anatomy	Preclinical	c	c	c	c	TRUE	TRUE	TRUE	75
Neurology	Clinical	c	c	c	c	TRUE	TRUE	TRUE	75
Psychiatry	Clinical	g	g	g	g	TRUE	TRUE	TRUE	75
Psychology & Sociology	Preclinical	b	b	b	b	TRUE	TRUE	TRUE	76
Psychiatry	Clinical	c	c	c	c	TRUE	TRUE	TRUE	76
Pediatrics	Clinical	b	b	b	b	TRUE	TRUE	TRUE	77
Orthopedics	Clinical	b	c	c	b	FALSE	FALSE	TRUE	78
Surgery	Clinical	c	c	c	c	TRUE	TRUE	TRUE	78
Internal Medicine	Clinical	c	c	c	c	TRUE	TRUE	TRUE	78
Surgery	Clinical	b	b	b	b	TRUE	TRUE	TRUE	79
Internal Medicine	Clinical	d	d	d	d	TRUE	TRUE	TRUE	79
Psychiatry	Clinical	b	b	b	b	TRUE	TRUE	TRUE	80
Surgery	Clinical	d	d	d	d	TRUE	TRUE	TRUE	80
Public Health	Clinical	c	c	c	c	TRUE	TRUE	TRUE	81
Legal Medicine	Clinical	d	d	d	d	TRUE	TRUE	TRUE	82
Ophthalmology	Clinical	c	c	c	c	TRUE	TRUE	TRUE	83
Internal Medicine	Clinical	b	b	b	b	TRUE	TRUE	TRUE	85
Legal Medicine	Clinical	d	d	d	d	TRUE	TRUE	TRUE	86
Neurology	Clinical	d	d	d	d	TRUE	TRUE	TRUE	86
Psychiatry	Clinical	a	a	a	a	TRUE	TRUE	TRUE	87
Psychiatry	Clinical	b	a	a	a	FALSE	FALSE	FALSE	87
Gynecology & Obstretics	Clinical	b	b	b	b	TRUE	TRUE	TRUE	88
Otorhinolaryngology	Clinical	c	c	c	c	TRUE	TRUE	TRUE	89
Internal Medicine	Clinical	c	c	c	c	TRUE	TRUE	TRUE	90
Internal Medicine	Clinical	d	d	d	d	TRUE	TRUE	TRUE	91
Internal Medicine	Clinical	d	d	d	d	TRUE	TRUE	TRUE	91
Psychiatry	Clinical	g	g	g	i	FALSE	TRUE	FALSE	92
Pediatrics	Clinical	d	d	d	d	TRUE	TRUE	TRUE	94
Anatomy	Preclinical	b	b	b	b	TRUE	TRUE	TRUE	97
Psychology & Sociology	Preclinical	c	c	c	c	TRUE	TRUE	TRUE	97
Orthopedics	Clinical	c	c	c	c	TRUE	TRUE	TRUE	97
Pharmacology	Clinical	c	c	c	c	TRUE	TRUE	TRUE	99
Psychiatry	Clinical	c	c	c	c	TRUE	TRUE	TRUE	100
Internal Medicine	Clinical	a	a	a	a	TRUE	TRUE	TRUE	102
Internal Medicine	Clinical	c	c	c	c	TRUE	TRUE	TRUE	102
Psychiatry	Clinical	e	e	e	e	TRUE	TRUE	TRUE	102
Surgery	Clinical	a	a	a	a	TRUE	TRUE	TRUE	103
Internal Medicine	Clinical	b	b	b	b	TRUE	TRUE	TRUE	111
Surgery	Clinical	c	c	c	c	TRUE	TRUE	TRUE	112
Urology	Clinical	a	a	a	a	TRUE	TRUE	TRUE	117
Internal Medicine	Clinical	b	b	b	b	TRUE	TRUE	TRUE	119
Psychology & Sociology	Preclinical	a	a	c	c	TRUE	FALSE	FALSE	125
Legal Medicine	Clinical	c	c	c	c	TRUE	TRUE	TRUE	125
Psychiatry	Clinical	c	c	c	c	TRUE	TRUE	TRUE	125
Psychiatry	Clinical	d	d	d	a	TRUE	TRUE	FALSE	133
Psychiatry	Clinical	b	b	b	b	TRUE	TRUE	TRUE	139
Internal Medicine	Clinical	a	a	a	a	TRUE	TRUE	TRUE	155
